# Supplementary material for: A Measure of the Signal-to-Noise Ratio of Microarray Samples and Studies Using Gene Correlations
Source: PLoS One. 2012 Dec 12;7(12):e51013. doi: 10.1371/journal.pone.0051013 (PMC3520972; doi:10.1371/journal.pone.0051013)
Supplement: Table S1 — List of platform / study pairs. Platforms ID are from GEO. Studies of the form GSExyz were downloaded from GEO. Others were downloaded from SGDI or the author web site. (XLSX) [file pone.0051013.s003.xlsx]

## Sheet: supTable1.txt
Platform	Study	Pubmed ID	Description
GPL91	huang2003	NA	Gene expression predictors of breast cancer outcomes.
GPL91	nutt2003	NA	Gene expression-based classification of malignant gliomas correlates better with survival than histological classification.
GPL91	GSE96	11904358	Large-scale analysis of the human and mouse transcriptomes.
GPL91	GSE5949	NA	Comparison between cell lines from 9 different cancer tissue of origin types (Breast, Central Nervous System, Colon, Leukemia, Melanoma, Non-Small Cell Lung, Ovarian, Prostate, Renal) from NCI-60 panel\ncell lines from 9 different cancer tissue of origin types\n
GPL91	GSE3960	16778177	Integrative genomics identifies distinct molecular classes of neuroblastoma and shows that multiple genes are targeted by regional alterations in DNA copy number.
GPL91	GSE1725	15096622	Toxicity from radiation therapy associated with abnormal transcriptional responses to DNA damage.
GPL96	berchuck2005	NA
GPL96	giordano2005	NA
GPL96	ross	NA	Classification of pediatric acute lymphoblastic leukemia by gene expression profiling.
GPL96	GSE3446	16954472	Prognostic significance of gene expression profiles of metastatic neuroblastomas lacking MYCN gene amplification.
GPL96	GSE9782	17185464	Gene expression profiling and correlation with outcome in clinical trials of the proteasome inhibitor bortezomib.
GPL96	GSE1159	17910043	Identification of genes with abnormal expression changes in acute myeloid leukemia.
GPL96	GSE2990	16478745	Gene expression profiling in breast cancer: understanding the molecular basis of histologic grade to improve prognosis.
GPL96	GSE6532	17401012,18498629	Definition of clinically distinct molecular subtypes in estrogen receptor-positive breast carcinomas through genomic grade.
GPL96	GSE5258	17008526	The Connectivity Map: using gene-expression signatures to connect small molecules, genes, and disease.
GPL96	GSE3149	16273092	Oncogenic pathway signatures in human cancers as a guide to targeted therapies.
GPL96	GSE4824	16843264	Targeting ADAM-mediated ligand cleavage to inhibit HER3 and EGFR pathways in non-small cell lung cancer.
GPL96	GSE3494	16141321	An expression signature for p53 status in human breast cancer predicts mutation status, transcriptional effects, and patient survival.
GPL96	GSE5720	17339364	Transcript and protein expression profiles of the NCI-60 cancer cell panel: an integromic microarray study.
GPL96	GSE4922	17079448	Genetic reclassification of histologic grade delineates new clinical subtypes of breast cancer.
GPL96	GSE11121	18593943	The humoral immune system has a key prognostic impact in node-negative breast cancer.
GPL96	GSE2034	15721472,17013392	Gene-expression profiles to predict distant metastasis of lymph-node-negative primary breast cancer.
GPL96	primary lung adenocarcinomas from beer et al Nat Med 2008	NA	442 lung adenocarcinomas with outcome data from Beer et al., 2008, Nat. Medicine 14, p822. Raw CEL files were downloaded from https://caarraydb.nci.nih.gov/caarray/publicExperimentDetailAction.do?expId1015945236141280 and renormalized with GCRMA.
GPL96	GSE12417	18716133	An 86 probe set gene expression signature predicts survival in cytogenetically normal acute myeloid leukemia.
GPL96	GSE4475	16760442	A biologic definition of Burkitt's lymphoma from transcriptional and genomic profiling.
GPL96	GSE11908	18631455	A modular analysis framework for blood genomics studies: application to systemic lupus erythematosus.
GPL96	GSE1133	15075390	A gene atlas of the mouse and human protein-encoding transcriptomes.
GPL96	jarza	NA	Thyroid
GPL96	GSE5327	17420468	Lung metastasis genes couple breast tumor size and metastatic spread.
GPL96	minn2007	NA	Breast cancer relapse free survival and lung metastasis free survival\nValidation of lung metastasis signature (LMS) and its association with risk of developing lung metastasis and with primary tumor size.\nKeywords: Disease state analysis\nData from Benjamin Haibe-Kains
GPL96	GSE1456	16280042	Gene expression profiling spares early breast cancer patients from adjuvant therapy: derived and validated in two population-based cohorts.
GPL96	GSE14925	NA	Non small cell lung cancer is the leading cause of cancer related mortality in the western world. RNA expression profiles have been demonstrated to be associated with a specific clinical course of the disease.\nWe used microarray analysis to capture the whole transcriptome of a series of lung cancer cell lines to extract RNA profiles associated with specific genomic lesions\nKeywords: steady stat…
GPL570	GSE2109	NA	The mission of expO is to build on the technologies and outcomes of the Human Genome Project to accelerate improved clinical management of cancer patients.\nIGC's Expression Project for Oncology (expO) seeks to integrate longitudinal clinical annotation with gene expression data for a unique and powerful portrait of human malignancies, providing critical perspective on diagnostic markers, prognos…
GPL570	GSE7307	NA	Normal and diseased human tissues were profiled for gene expression using the Affymetrix U133 plus 2.0 array In total 677 samples were processed , representing over 90 distinct tissue types Some tissue samples were purchased from Stratagene (SG), Ambion (AB), and Becton-Dickinson (BD) Affymetrix human U133 plus 2.0 array was used to transcriptionally profile both normal and diseased human tissues…
GPL570	GSE5460	NA	Predictors built from gene expression data accurately predict ER, PR, and HER2 status, and divide tumor grade into high-grade and low-grade clusters; intermediate-grade tumors are not a unique group. In contrast, gene expression data cannot be used to predict tumor size or lymphatic-vascular invasion.\nMicroarray data from the tumors of 129 patients were analyzed for the ability to predict biomar…
GPL570	GSE6532	17401012,18498629	Definition of clinically distinct molecular subtypes in estrogen receptor-positive breast carcinomas through genomic grade.
GPL570	GSE3526	NA	Normal human tissue samples from ten post-mortem donors were processed to generate total RNA, which was subsequently analyzed for gene expression using Affymetrix U133 plus 2.0 arrays. Donor information: Donor 1 - 25 year old male; donor 2 - 38 year old male; donor 3 - 39 year old female; donor 4 - 30 year old male; donor 5 - 35 year old male; donor 6 - 52 year old male; donor 7 - 50 year old fem…
GPL570	GSE8052	17611496	Genetic variants regulating ORMDL3 expression contribute to the risk of childhood asthma.
GPL570	GSE12417	18716133	An 86 probe set gene expression signature predicts survival in cytogenetically normal acute myeloid leukemia.
GPL570	GSE9891	NA	We used microarrays to profile the expression levels of 285 ovarian samples in order to identify molecular subtypes of the tumour\nKeywords: disease state analysis\nRandomly selected samples from the AOCS ( Australian Ovarian Cancer Study) was expression profiled on the affymetrix U133_plus2 platform to identify novel subtypes of ovarian tumour
GPL570	GSE7696	18565887	Stem cell-related "self-renewal" signature and high epidermal growth factor receptor expression associated with resistance to concomitant chemoradiotherapy in glioblastoma.
GPL570	GSE9899	NA	This SuperSeries is composed of the following subset Series:\nGSE9890: Expression profile of 5 ovarian tumour samples (two different cell types from each sample profiles)\nGSE9891: Expression profile of 285 ovarian tumour samples\nKeywords: SuperSeries\nRefer to individual Series
GPL570	GSE10843	NA	mRNA cancer cell line profiles\nKeywords: cancer, cell lines\nmRNA cancer cell line profiles with samples in either duplicate or triplicate.
GPL570	GSE6891	18838472	Prediction of molecular subtypes in acute myeloid leukemia based on gene expression profiling.
GPL570	GSE2658	16688228,16728703,17023574	Prognostic value of cyclin D2 mRNA expression in newly diagnosed multiple myeloma treated with high-dose chemotherapy and tandem autologous stem cell transplantations.
GPL570	GSE10846	19038878	Stromal gene signatures in large-B-cell lymphomas.
GPL570	GSE4204	NA	Samples in this series are pre-treatment bone marrow aspirates from multiple myeloma patients\nKeywords = CKS1B in Multiple Myeloma, Bone Marrow, Pre-Treatment\nKeywords: other\nSamples in this series are:\n1. CD-138-selected plasma cells from bone marrow of newly diagnosed multiple myeloma patients susequently treated with Total Therapy 2 (pre-treatment TT2)\n2. CD-138-selected plasma cells from…
GPL570	GSE14468	19171880	Double CEBPA mutations, but not single CEBPA mutations, define a subgroup of acute myeloid leukemia with a distinctive gene expression profile that is uniquely associated with a favorable outcome.
GPL570	GSE12195	NA	Diffuse large B-cell lymphoma (DLBCL), the most common form of lymphoma in adulthood, comprises multiple biologically and clinically distinct subtypes including germinal center B cell-like (GCB) and activated B cell like (ABC) DLBCL. Gene expression profile studies have shown that its most aggressive subtype, ABC-DLBCL, is associated with constitutive activation of the NF-kB transcription complex…
GPL2507	GSE10905	18497862	BRCA1 and BRCA2 missense variants of high and low clinical significance influence lymphoblastoid cell line post-irradiation gene expression.
GPL2507	GSE6536	17289997	Relative impact of nucleotide and copy number variation on gene expression phenotypes.
GPL7759	GSE13876	19192944	Survival-related profile, pathways, and transcription factors in ovarian cancer.
GPL80	ramaswamy2001h6800	NA	Multiclass cancer diagnosis using tumor gene expression signatures.
GPL80	GSE11543	19351759	Gene expression patterns in mismatch repair-deficient colorectal cancers highlight the potential therapeutic role of inhibitors of the phosphatidylinositol 3-kinase-AKT-mammalian target of rapamycin pathway.
GPL4372	GSE9588	18462017	Mapping the genetic architecture of gene expression in human liver.
GPL5080	GSE7505	18199535	Integrating global gene expression and radiation survival parameters across the 60 cell lines of the National Cancer Institute Anticancer Drug Screen.
GPL8300	GSE6919	17430594,15254046	Gene expression profiles of prostate cancer reveal involvement of multiple molecular pathways in the metastatic process.
GPL571	giordano05	16007166	Molecular classification of papillary thyroid carcinoma: distinct BRAF, RAS, and RET/PTC mutation-specific gene expression profiles discovered by DNA microarray analysis.
GPL571	GSE12626	NA	We used microarrays to measure the expression levels of genes in irradiated immortalized B cells, lymphoblastoid cells, from members of Centre d¬íEtude du Polymorphisme Humain (CEPH) Utah pedigrees. Data were collected for cells at baseline and 2 hour and 6 hour after exposure to 10 Gy of ionizing radiation (IR).\nWe used microarrays to measure the expression levels of genes in irradiated immorta…
GPL3043	GSE7947	18261237	Gene expression patterns within cell lines are predictive of chemosensitivity.
GPL2986	GSE7905	19014478	A comprehensive functional analysis of tissue specificity of human gene expression.
GPL4557	GSE6306	NA	Gene expression patterns in the brain are strongly influenced by the severity of physiological stress at death. This agonal effect, if not well controlled, can lead to spurious findings in case-control comparisons. While many recent studies match samples by tissue pH and clinically recorded agonal conditions, we found that these commonly used indicators were sometimes at odds with observed stress…
GPL3991	GSE7965	18344981	Genetics of gene expression and its effect on disease.
GPL3991	GSE10545	NA	We analyzed the expression of 23,653 transcripts in the adipose tissue of 19 individuals treated with Sibutramine\nKeywords: sibutramine effect\n157 adipose tissue samples from 19 individuals treated with sibutramin as well as placebo were profiled for gene expression.
GPL962	GSE2088	NA	Two subclasses of lung squamous cell carcinoma with different gene expression profiles and prognosis identified by hierarchical clustering and validated by non-negative matrix factorization .\nBACKGROUND: Current clinical and histopathological criteria used to define lung squamous cell carcinomas (SCCs) are insufficient to predict clinical outcome. We attempted to make a clinically-useful classif…
GPL2700	GSE15222	NA	We recently surveyed the relationship between the human brain transcriptome and genome in a series of neuropathologically normal postmortem samples. We now have analyzed additional samples with a confirmed pathologic diagnosis of late onset Alzheimer‚Äôs disease (LOAD, final n=187 controls, 176 cases). Nine percent of the cortical transcripts we analyzed had expression profiles correlated with th…
GPL4819	GSE7039	18591550	Prediction of survival in multiple myeloma based on gene expression profiles reveals cell cycle and chromosomal instability signatures in high-risk patients and hyperdiploid signatures in low-risk patients: a study of the Intergroupe Francophone du M
GPL4819	GSE7017	17659439	Prediction of metastatic relapse in node-positive breast cancer: establishment of a clinicogenomic model after FEC100 adjuvant regimen.
GPL4820	GSE7039	18591550	Prediction of survival in multiple myeloma based on gene expression profiles reveals cell cycle and chromosomal instability signatures in high-risk patients and hyperdiploid signatures in low-risk patients: a study of the Intergroupe Francophone du M
GPL3921	GSE5258	17008526	The Connectivity Map: using gene-expression signatures to connect small molecules, genes, and disease.
GPL98	ramaswamy2001h35k	NA	Multiclass cancer diagnosis using tumor gene expression signatures.
GPL1708	GSE9014	18438415	Stromal gene expression predicts clinical outcome in breast cancer.
GPL1708	GSE8917	18572087	Development of gene expression signatures for practical radiation biodosimetry.
GPL92	GSE5949	NA	Comparison between cell lines from 9 different cancer tissue of origin types (Breast, Central Nervous System, Colon, Leukemia, Melanoma, Non-Small Cell Lung, Ovarian, Prostate, Renal) from NCI-60 panel\ncell lines from 9 different cancer tissue of origin types\n
GPL92	GSE6919	17430594,15254046	Gene expression profiles of prostate cancer reveal involvement of multiple molecular pathways in the metastatic process.
GPL2895	GSE6630	NA	Little is known about molecular mechanism for its effectiveness of C-ions in melanomas. In this study, we examined the cytotoxic effects of C-ions on 6 human malignant melanoma cell lines, and gene expression profiles and cell cycle progression were also examined to reveal the mechanism of the therapeutic effectiveness of C-ions.\nEquivalent doses of the C-ions were more effective at reducing the…
GPL2895	GSE3578	17582213	The radiation-induced cell-death signaling pathway is activated by concurrent use of cisplatin in sequential biopsy specimens from patients with cervical cancer.
GPL97	GSE3446	16954472	Prognostic significance of gene expression profiles of metastatic neuroblastomas lacking MYCN gene amplification.
GPL97	GSE9782	17185464	Gene expression profiling and correlation with outcome in clinical trials of the proteasome inhibitor bortezomib.
GPL97	GSE6532	17401012,18498629	Definition of clinically distinct molecular subtypes in estrogen receptor-positive breast carcinomas through genomic grade.
GPL97	GSE4824	16843264	Targeting ADAM-mediated ligand cleavage to inhibit HER3 and EGFR pathways in non-small cell lung cancer.
GPL97	GSE3494	16141321	An expression signature for p53 status in human breast cancer predicts mutation status, transcriptional effects, and patient survival.
GPL97	GSE5720	17339364	Transcript and protein expression profiles of the NCI-60 cancer cell panel: an integromic microarray study.
GPL97	GSE4922	17079448	Genetic reclassification of histologic grade delineates new clinical subtypes of breast cancer.
GPL97	GSE12417	18716133	An 86 probe set gene expression signature predicts survival in cytogenetically normal acute myeloid leukemia.
GPL97	GSE11908	18631455	A modular analysis framework for blood genomics studies: application to systemic lupus erythematosus.
GPL97	GSE1456	16280042	Gene expression profiling spares early breast cancer patients from adjuvant therapy: derived and validated in two population-based cohorts.
GPL95	GSE5949	NA	Comparison between cell lines from 9 different cancer tissue of origin types (Breast, Central Nervous System, Colon, Leukemia, Melanoma, Non-Small Cell Lung, Ovarian, Prostate, Renal) from NCI-60 panel\ncell lines from 9 different cancer tissue of origin types\n
GPL94	GSE5949	NA	Comparison between cell lines from 9 different cancer tissue of origin types (Breast, Central Nervous System, Colon, Leukemia, Melanoma, Non-Small Cell Lung, Ovarian, Prostate, Renal) from NCI-60 panel\ncell lines from 9 different cancer tissue of origin types\n
GPL93	GSE5949	NA	Comparison between cell lines from 9 different cancer tissue of origin types (Breast, Central Nervous System, Colon, Leukemia, Melanoma, Non-Small Cell Lung, Ovarian, Prostate, Renal) from NCI-60 panel\ncell lines from 9 different cancer tissue of origin types\n
GPL93	GSE6919	17430594,15254046	Gene expression profiles of prostate cancer reveal involvement of multiple molecular pathways in the metastatic process.
GPL1290	GSE2003	10700174	Systematic variation in gene expression patterns in human cancer cell lines.
GPL5049	GSE9893	18347175	A gene expression signature that can predict the recurrence of tamoxifen-treated primary breast cancer.
GPL3730	GSE4882	17202451	A five-gene signature and clinical outcome in non-small-cell lung cancer.
GPL4512	GSE6339	17968324	Microarray analysis refines classification of non-medullary thyroid tumours of uncertain malignancy.
GPL9	GSE3	11691851	Identification and classification of differentially expressed genes in renal cell carcinoma by expression profiling on a global human 31,500-element cDNA array.
GPL8315	GSE15473	NA	This SuperSeries is composed of the following subset Series:\nGSE15350: Resistance of primary ovarian cancer cells to oncolytic adenoviruses part1 of 2\nGSE15351: Resistance of primary ovarian cancer cells to oncolytic adenoviruses part2 of 2\nRefer to individual Series
GPL10	GSE3	11691851	Identification and classification of differentially expressed genes in renal cell carcinoma by expression profiling on a global human 31,500-element cDNA array.
GPL538	GSE8759	17850668	A Marfan syndrome gene expression phenotype in cultured skin fibroblasts.
GPL5354	GSE8833	18159954	Analysis of functional groups of differentially expressed genes in the peripheral blood of patients with cervical cancer undergoing concurrent chemoradiation treatment.
GPL3883	GSE6768	17263897	Basal-like phenotype is not associated with patient survival in estrogen-receptor-negative breast cancers.
Supplementary Table 1
List of platform / study pairs. Platforms ID are from GEO.
Studies of the form GSExyz were downloaded from GEO. Others were downloaded from SGDI or the author's web site.
